# Supplementary material for: Influence of a Th17-Inducing Cytokine Milieu on Phenotypical and Functional Properties of Regulatory T Cells in Chronic Inflammatory Arthritis
Source: Int J Mol Sci. 2025 Jul 29;26(15):7339. doi: 10.3390/ijms26157339 (PMC12347858; doi:10.3390/ijms26157339)
Supplement: Supplementary file 1 [file ijms-26-07339-s001.zip]

Archive with 2 entries (2 files):
- Full Dataset.xlsx
- suppl_information.v17.pdf
