# Supplementary material for: Influence of a Th17-Inducing Cytokine Milieu on Phenotypical and Functional Properties of Regulatory T Cells in Chronic Inflammatory Arthritis
Source: Int J Mol Sci. 2025 Jul 29;26(15):7339. doi: 10.3390/ijms26157339 (PMC12347858; doi:10.3390/ijms26157339)
Supplement: Supplementary file 1 [file ijms-26-07339-s001.zip › Full Dataset.xlsx]

## Sheet: Figure 1
	% IL-17+ of CD4+	#events IL-17+ of CD4+	% IFNg+ of CD4+	#events IFNg+ of CD4+	% CD25+CD127- of CD4+	#events CD25+CD127- of CD4+	% FoxP3+ of CD4+CD25+CD127-	#events FoxP3+ of CD4+CD25+CD127-	% IL-10+ of CD4+CD25+CD127-	#events IL-10+ of CD4+CD25+CD127-	% IL-17+ of CD4+CDC25+CD127-	#events IL-17+ of CD4+CDC25+CD127-
HC 1	1.6	221	11.9	1649	2.3	296	11.8	35	5	15	2	8
HC 2	10	773	12.6	972	4	104	31.8	33	19.3	20	25.2	37
HC 3	1	132	17.4	2266	2.9	357	10.7	38	6.7	24	5	18
HC 4	1	94	3.5	346	3.1	368	6.5	24	5.5	20	1.1	3
HC 5	0.2	20	0.4	41	4.7	620	6	37	7.1	44	0.2	1
HC 6	0.3	36	16.9	2298	6.3	713	4.6	33	1.4	10	0	0
HC7					1.5	193	20.2	39	2.6	5	0.7	1
PsoA 1	2.8	472	4.6	795	2	312	5.8	18	1.9	6	3.1	10
PsoA 2	1.3	241	8.3	1573	4.8	848	16.3	138	2.6	22	2.8	26
PsoA 3	0.5	79	2.4	434	3.5	625	6.4	40	1.3	8	0.5	3
PsoA 4	0.3	36	6.3	922	2.5	420	6.9	29	4.7	20	0.4	2
PsoA 5	0.8	122	2.9	423	3.5	450	8.9	40	3.4	15	0.3	1
PsoA 6	0.3	33	2.3	272	3	385	8.6	33	2.8	11	0	0
PsoA 7	0.2	15	0.3	28	5	766	5.4	41	5.4	41	0.4	1
PsoA 8	0.2	45	2.2	357	2.4	391	24.6	96	1.3	5	0	0
RA 1	0.2	15	0.6	88	2.2	377	3.5	13	5.9	22	0	0
RA 2	0	4	0	5	4.1	388	3.6	14	0.8	3	0	0
RA 3	1.8	257	3.9	585	1.5	218	28.9	63	2.8	6	2.3	3
RA 4	1.1	179	5.2	834	4	622	15.1	94	4.5	28	2.7	13
RA 5	0.2	24	13.7	1562	2.4	195	11.2	22	9.2	18	0.4	1
RA 6	0	4	0	8	1.4	218	11.1	24	1.9	4	0	0
RA 7	0.1	22	0	11	4	610	10	61	1.5	9	0	0
SpA 1	0.1	16	0.1	24	4	623	8.3	52	1.6	10	0	0
SpA 2	2.3	298	8.7	1142	5.6	727	12.7	92	6.5	47	2.2	15
SpA 3	0	14	0.1	18	1.8	167	25.1	42	3	5	0.5	1
SpA 4	0.2	29	1.2	232	1.9	390	7.4	29	0.8	3	0	0
SpA 5	0.1	9	0.1	7	1.4	182	44	80	8.8	16	0.6	1
SpA 6	0.3	33	1.8	258	2	197	17.7	35	11.6	23	0	0

## Sheet: Figure 2a
% Inhibition
	HC	PsoA
Subject 1	7.8	23.5
Subject 2	32	4.9
Subject 3	29.7	1.3
Subject 4	56.5	44.6
Subject 5		8.3

## Sheet: Figure 2b
FoxP3 mRNA expression (Delta Ct)
PBMC				CD4+CD25+CD127dim/-
HC	PsoA	RA	SpA	HC	PsoA	RA	SpA
9.8	11.5	10.7	10.3	4.8	3.8	3.9	2.8
7.5	8.9	11.8	11.7	4.6	3.7	3.3	3.1
12.4	10.5	13.2	11.1	5.5	3.2	2	2.6
13.2	13.1	12.8	10.1	2.1	4.7	2.3
10.6	10.6	11.7	10.7	4.4	4.2
10.8	9.8	10.7		3
8.8	11.3	10.5		4.4
9.5	9.6	11.5		6.1
11.8		10.7
		10.3

## Sheet: Figure 2c
TSDR, CD4+CD25+CD127dim/- cells				TSDR, CD4+CD25-CD127dim/- cells				Promotor, CD4+CD25+CD127dim/- cells				Promotor, CD4+CD25-CD127dim/- cells
HC	PsoA	RA	SpA	HC	PsoA	RA	SpA	HC	PsoA	RA	SpA	HC	PsoA	RA	SpA
0.898	0.43	1.2	0.252	1.052	0.961	1.034	0.992	0.961	0.315	1.234	0.505	1.012	0.9	1.031	1.301
1.102	0.298	1.043	1.204	0.948	1.003	0.965	1.02	1.039	0.301	1.022	1.206	0.988	1.162	0.886	1.044
0.867	0.179	1.754	1.064	0.973	1.024	1.069	1.056	0.861	0.158	1.185	1.008	0.936	1.115	1.045	1.006
1.654	1.026	1.202		1.064	1.068	1.057		1.484	1.222	1.305		1.009	1.032	1.137
0.946	0.912			1.009	1.054			0.799	0.771			1.033	1.021
0.526				0.913				0.943				0.795
0.784				0.97				0.871				0.943
0.96				1.016				0.762				1.091
1.264				1.054				1.28				1.193

## Sheet: Figure 3a
% Inhibition
	untreated	rIL-17	Th17	anti-IL17A-Ab (secukinumab)	anti-IL17A-Ab (research-use)
HC 1	59.8	68.9	39.9	48.7	58.8
HC 2	34.1	25.5	26	45.4	29.8
HC 3	58.4	59.5	33.7	58.9	58
HC 4	56	49	19.4	40.3	60.7
HC 5	20.8	24.2	12.8	18.1	18.3
Pso(A) 1	55.5	49.1	17.5	58.7	38.4
Pso(A) 2	53	55.9	17.5	41.1	58.3
Pso(A) 3	65.2	61.5	59.7	61.4	61
Pso(A) 4	35	30.6	20.2	26.7	39.5

## Sheet: Figure 3b
% Inhibition
	untreated	Th17	Th17+anti-IL17A-Ab (secukinumab)
HC 1	40.4	31	23.4
HC 2	53.9	37.5	32.7
HC 3	47.1	26.2	16.3
HC 4	70	36.3	45.9

## Sheet: Figure 3c
FoxP3 mRNA expression (Delta Ct)
	untreated	rIL-17	Th17	anti-IL17A-Ab (secukinumab)	anti-IL17A-Ab (research-use)
HC 1	2.9	5.7	6.8	6	3.9
HC 2	3.2	2.2	2.3	3	1.7
HC 3	3.6	2.5	7.9	2.5	3.4
HC 4	4.8	4.4	5.3	5	5.2
Pso(A) 1	0.2	1.7	1.5	2.1	1.9
Pso(A) 2	-1.2	-1.4	-1.1	1.9	2.1
Pso(A) 3	5.1	5.3	5.4	6	5.9
Pso(A) 4	-0.3	2.1	5.2	1.5	1.8
Pso(A) 5	-1.1	-0.2	1	-0.9	-1.3

## Sheet: Figure 4a
TSDR, CD4+CD25+CD127dim/- cells
	untreated	rIL-17	Th17	anti-IL17A-Ab
HC 1	0.68	1.588	1.825	1.067
HC 2	1.752	2.504		1.769
HC 3	1.702	1.201	1.412	1.616
HC 4	0.613	1.563	2.036	1.696
HC 5	0.827	1.123	0.677	1.78
HC 6	0.426	1.365	1.783	1.056
HC 7	1.249	1.193	1.212	1.291
HC 8	1.034	0.996	1.291	1.174
HC 9	0.87	1.179	1.223	1.23
HC 10	0.884	1.123	1.191	1.05
HC 11	0.963	1.507	1.591	0.821
HC 12		1.005	1.313	1.261
Pso(A) 1	0.07
Pso(A) 2	0.479
Pso(A) 3	0.515
Pso(A) 4	0.543	1.326		1.819
Pso(A) 5	0.031	1.415	0.437	0.88
Pso(A) 6	0.017	0.621	1.287	0.986
Pso(A) 7	0.677	0.78		0.688
Pso(A) 8	0.267			1.195
Pso(A) 9	0.058	0.819		1.089
Pso(A) 10	0.064	1.348	0.964	1.019
Pso(A) 11	0.114	2.521		1.128
Pso(A) 12	0.284	1.384	1.908	1.242
Pso(A) 13	0.382	0.033	1.875	1.669
Pso(A) 14	0.739	0.898		1.373
Pso(A) 15	0.842	0.943	0.596
Pso(A) 16	1.125	0.909	1.597	0.919
Pso(A) 17	0.626	1.022	1.083	1.062
Pso(A) 18	0.576	0.917	1.2	0.943
Pso(A) 19	0.933	1.015		1.233

## Sheet: Figure 4b
TSDR, CD4+CD25-CD127dim/- cells
	untreated	rIL-17	Th17	anti-IL17A-Ab
HC 1	0.969	0.812	0.962	0.838
HC 2	1.073	1.084	1.005	1.057
HC 3		0.652	0.719	0.995
HC 4	0.752	0.783	0.905	0.58
HC 5	1.058	1.098	1.119
HC 6	1.148	0.831		0.98
HC 7	0.975	1.026	0.987	0.925
HC 8	1.05	1.043		1.016
HC 9	0.866	0.888	0.966	0.943
HC 10	1.044	0.966	1.063	0.936
HC 11	1.022	0.799	0.994	1.056
HC 12	1.043	1.112	1.111	1.138
Pso(A) 1	0.899
Pso(A) 2	0.92
Pso(A) 3	1.023
Pso(A) 4	0.859	0.748	0.574	0.785
Pso(A) 5	1.136	0.558		0.838
Pso(A) 6	0.89	0.521	0.482	0.554
Pso(A) 7	0.79	0.743	0.773	0.811
Pso(A) 8	1.131	0.835		0.904
Pso(A) 9	1.112	0.957	0.7	0.702
Pso(A) 10	0.92	0.581	0.855	0.66
Pso(A) 11	1.125			0.75
Pso(A) 12	1	0.949	1.144	0.983
Pso(A) 13	1.049	0.926	0.734	1.022
Pso(A) 14		1.14	1.121	1.138
Pso(A) 15	0.823	0.788	0.769	0.247
Pso(A) 16	0.926	0.832	0.697	0.904
Pso(A) 17	0.879	0.875	0.959	0.93
Pso(A) 18	1.177	0.978	1.174	0.915
Pso(A) 19	1.15	1.009	1.117	0.9

## Sheet: Figure 4c
Promotor, CD4+CD25+CD127dim/- cells
	untreated	rIL-17	Th17	anti-IL17A-Ab
HC 1		2.282	2.373	2.017
HC 2	1.926	1.613	2.233	1.899
HC 3	1.489	1.327		1.424
HC 4	0.615	2.255	2.481	2.104
HC 5	0.523	1.559	0.237	2.168
HC 6	0.448	2.621	2.94	2.497
HC 7	1.211	1.158	0.709	1.207
HC 8	1.205	1.149	1.359	1.167
HC 9	1.062	1.093	1.12	1.328
HC 10	0.673	1.118	1.254	1.086
HC 11	0.849	1.828	0.235	1.788
HC 12		0.885	1.254	1.171
Pso(A) 1	0.539
Pso(A) 2
Pso(A) 3	1.51
Pso(A) 4	0.291	1.785		2.335
Pso(A) 5	0.135	1.575	2.697	0.566
Pso(A) 6	0.415	1.284	2.039	0.566
Pso(A) 7	0.394	1.246		1.009
Pso(A) 8	1.456			0.987
Pso(A) 9	0.998	1.505		2.589
Pso(A) 10	0.615	1.127	1.672	1.791
Pso(A) 11	0.674	2.913		2.934
Pso(A) 12	1.09	2.551	1.607	2.751
Pso(A) 13	0.345	1.926	1.802	2.368
Pso(A) 14	1.261	1.021		0.552
Pso(A) 15	0.749	1.138	1.086
Pso(A) 16	0.527	1.109	0.992	0.72
Pso(A) 17	0.863	1.29	1.245	1.189
Pso(A) 18	1.006	0.856	0.78	0.869
Pso(A) 19	0.644	1.127		1.392

[truncated: 7 more sheets: Figure 4d, Figure S1, Figure S2, Figure S3, Figure S4a, Figure S4b, Figure S5]
